# Supplementary material for: Narciclasine inhibits phospholipase A2 and regulates phospholipid metabolism to ameliorate psoriasis-like dermatitis
Source: Front Immunol. 2023 Jan 4;13:1094375. doi: 10.3389/fimmu.2022.1094375 (PMC9869703; doi:10.3389/fimmu.2022.1094375)
Supplement: Supplementary file 1 [file Table_1.xlsx]

## Sheet: Sheet1
PCR primers	5' to 3’
h-αTubulin-FP	GCCAGATGCCAAGTGACAAGAC
h-αTubulin-RP	GGTAGGTGCCAGTGCGAACT
h-pla2g3-FP	CTACGGTGCTCTCTGTGCTCAT
h-pla2g3-RP	CCTGCTGCTCGCTTCTTCCT
h-pla2g2d-FP	ACTGCCAGCATCTGCCTCCA
h-pla2g2d-RP	TCACACCAGCCATCACCACCA
h-Pla2g2f-FP	AGACAGAGTGTGACAAGCAGAC
h-Pla2g2f-RP	TGGCAGTAGACATTGAGGAAGC
h-Pla2g4b-FP	TCCTCTGGTCAGCGACTCCTTC
h-Pla2g4b-RP	TGTCAGGTGCAGCAGCTTGTC
h-Pla2g4e-FP	CCTGCTGGACACTGCGTTCTT
h-Pla2g4e-RP	AGGTGGATGATGAGGTCGGCTT
h-Pla2g4d-FP	TGCCTTCCGCTTCCACTAC
h-Pla2g4d-RP	ACATCCATAGTCACCTCCTTCC
h-Pla2g4f-FP	AGACGACTGCCAGAAGCCTCA
h-Pla2g4f-RP	CCTGCCAGCCACATAGTCCTTG
h-CCL1-FP	CGCCTTGGACACAGTTGGATG
h-CCL1-RP	AAGCAGGGCAGAAGGAATGGT
h-CCL2-FP	AGAAGAATCACCAGCAGCAAGT
h-CCL2-RP	GGTTGTGGAGTGAGTGTTCAAG
h-CCL5-FP	CCTCGCTGTCATCCTCATTGC
h-CCL5-RP	AGCACTTGCCACTGGTGTAGAA
h-CCL20-FP	GCGAATCAGAAGCAAGCAACTT
h-CCL20-RP	AGCATTGATGTCACAGCCTTCA
h-CXCL1-FP	ACCGAAGTCATAGCCACACTCA
h-CXCL1-RP	CCTTCAGGAACAGCCACCAGT
h-CXCL10-FP	CCAGTCTCAGCACCATGAATCA
h-CXCL10-RP	GCAGGTACAGCGTACAGTTCT
h-IL23-FP	TCTGTGCTCCTACCATCACCAT
h-IL23-RP	GAGGCGTCCACATAATGCTGTT
h-S100A9-FP	CACCCAGACACCCTGAACCA
h-S100A9-RP	GGTTAGCCTCGCCATCAGCAT
h-TNFa-FP	TCAGCAAGGACAGCAGAGGAC
h-TNFa-RP	TGGAGCCGTGGGTCAGTATG
h-IL6-FP	GCCACTCACCTCTTCAGAACGA
h-IL6-RP	GCCTCTTTGCTGCTTTCACACA
h-s100A8-FP	AGAGACCGAGTGTCCTCAGTAT
h-s100A8-RP	TGCCACGCCCATCTTTATCA
m-αTubulin-FP	CACTGGCTTCAAGGTTGGCATT
m-αTubulin-RP	AGGCACGCTTGGCATACATCA
m-IL10-FP	TCTTACTGACTGGCATGAGGAT
m-IL10-RP	GCATTAAGGAGTCGGTTAGCA
m-IFNγ-FP	CAAGTGGCATAGATGTGGAAGA
m-IFNγ-RP	AGGTGTGATTCAATGACGCTTA
m-IL17A-FP	ATGCTGTTGCTGCTGCTGAG
m-IL17A-RP	GGAAGTCCTTGGCCTCAGTG
m-IL1β-FP	GCACTACAGGCTCCGAGATGAA
m-IL1β-RP	GTCGTTGCTTGGTTCTCCTTGT
m-IL6-FP	CTTCCATCCAGTTGCCTTCTTG
m-IL6-RP	TCCTCTGTGAAGTCTCCTCTCC
m-TNFa-FP	CGTGGAACTGGCAGAAGAGG
m-TNFa-RP	GGAATGAGAAGAGGCTGAGACA
m-IL23-FP	GCACCTGCTTGACTCTGACATC
m-IL23-RP	TGCCACTGCTGACTAGAACTCA
m-pla2g2d-FP	GGCTGTCACTGTGGACTTGGT
m-pla2g2d-RP	TCTTCAGGTGGGCATAGCAACA
m-pla2g3-FP	GCCAGGGAGAAGCGAGCAATAG
m-pla2g3-RP	ACCACAGCGTGCCAGGAATG
m-Pla2g2f-FP	GTTGTGCGTGACAGCGTGAAG
m-Pla2g2f-RP	GCCACCGACATAGAGCTTGAGA
m-Pla2g4b-FP	TGGAAGGCATCTGGAGCAATCT
m-Pla2g4b-RP	TTGTCGGTGGCTCTGCTATCTT
m-Pla2g4e-FP	CCTCACCCTGCTCTGACACACT
m-Pla2g4e-RP	CCACCACCATCTTCCGCTTCTG
m-Pla2g4d-FP	TTCAGTGGCATCTCAGGCTCTA
m-Pla2g4d-RP	GCTTCAGTGTCTGGCGGTAG
m-Pla2g4f-FP	TGGAAGCATAGGCGGCAGGAA
m-Pla2g4f-RP	GGCAGCCACAGTCGAACATAGC
